# Supplementary material for: Deacetyl­ tenuazonic acid
Source: Acta Crystallogr Sect E Struct Rep Online. 2009 May 7;65(Pt 6):o1201. doi: 10.1107/S1600536809015372 (PMC2969615; doi:10.1107/S1600536809015372)
Supplement: Supplementary file 2 [file e-65-o1201-Isup2.hkl]

# 
# h,k,l, Fc-squared, Fo-squared, sigma(Fo-squared) and status flag 
# 
data_I
_shelx_title ' fe189 P21' 
_shelx_refln_list_code          4 
_shelx_F_calc_maximum       78.06 
_exptl_crystal_F_000       168.00 
_reflns_d_resolution_high  0.8210 
 
loop_ 
 _symmetry_equiv_pos_as_xyz 
 'x, y, z' 
 '-x, y+1/2, -z' 
 
_cell_length_a     5.0114 
_cell_length_b     7.7961 
_cell_length_c    10.9919 
_cell_angle_alpha  90.000 
_cell_angle_beta   95.778 
_cell_angle_gamma  90.000 
 
_shelx_F_squared_multiplier     1.000 
 
loop_ 
 _refln_index_h 
 _refln_index_k 
 _refln_index_l 
 _refln_F_squared_calc 
 _refln_F_squared_meas 
 _refln_F_squared_sigma 
 _refln_observed_status 
   0  -8   0       41.40       46.49      1.08 o 
   1  -8   0       16.10       19.02      0.47 o 
   2  -8   0        7.15        8.12      0.24 o 
   3  -8   0        0.01        0.15      0.05 o 
   1  -7   0       44.04       44.20      1.07 o 
   2  -7   0       19.78       19.39      0.50 o 
   3  -7   0       12.60       14.39      0.40 o 
   4  -7   0       12.98       14.81      0.45 o 
   0  -6   0       77.60       82.68      1.49 o 
   1  -6   0       54.10       50.75      1.11 o 
   2  -6   0       36.21       36.05      0.94 o 
   3  -6   0        7.50        7.02      0.24 o 
   4  -6   0       12.77       15.05      0.39 o 
   1  -5   0       12.67       10.06      0.30 o 
   2  -5   0       12.73       14.03      0.39 o 
   3  -5   0       15.08       16.70      0.46 o 
   4  -5   0       30.18       32.77      0.88 o 
   5  -5   0        8.32        8.79      0.26 o 
   0  -4   0      445.10      461.58      5.13 o 
   1  -4   0      339.34      334.63      3.89 o 
   2  -4   0      119.85      126.26      1.86 o 
   3  -4   0       13.61       13.33      0.38 o 
   4  -4   0       40.38       41.34      1.02 o 
   5  -4   0       15.48       16.76      0.41 o 
   1  -3   0      176.23      179.45      2.18 o 
   2  -3   0       36.00       34.77      0.73 o 
   3  -3   0       19.33       22.82      0.66 o 
   4  -3   0        9.13       10.36      0.35 o 
   5  -3   0       26.87       28.11      0.77 o 
   0  -2   0      406.04      378.25      8.01 o 
   1  -2   0       48.03       43.00      0.66 o 
   2  -2   0      161.06      154.31      1.96 o 
   3  -2   0       20.05       20.49      0.59 o 
   4  -2   0        2.15        2.18      0.12 o 
   5  -2   0        2.05        2.86      0.15 o 
   1  -1   0      609.77      615.54     10.70 o 
   2  -1   0       71.49       69.35      1.03 o 
   3  -1   0      239.65      258.11      3.19 o 
   4  -1   0       21.22       23.96      0.72 o 
   1   0   0       22.16       17.56      1.11 o 
   2   0   0      376.03      365.10     16.22 o 
   3   0   0        0.59        1.01      0.13 o 
   4   0   0       11.73       13.29      0.28 o 
   5   0   0       10.76       11.58      0.37 o 
   6   0   0       43.89       42.42      0.83 o 
   1   1   0      612.41      591.46     10.46 o 
   2   1   0       70.98       64.76      0.98 o 
   3   1   0      241.53      247.81      3.09 o 
   4   1   0       21.28       23.99      0.73 o 
   5   1   0        4.06        3.94      0.18 o 
   6   1   0        9.78       11.10      0.28 o 
   0   2   0      409.65      347.06      7.63 o 
   1   2   0       46.98       38.60      0.62 o 
   2   2   0      160.82      151.19      1.93 o 
   3   2   0       20.28       18.97      0.56 o 
   4   2   0        2.17        2.25      0.12 o 
   5   2   0        2.07        2.51      0.15 o 
   1   3   0      175.12      168.66      2.07 o 
   2   3   0       35.69       33.12      0.71 o 
   3   3   0       19.67       22.10      0.65 o 
   4   3   0        8.92        9.28      0.33 o 
   5   3   0       26.77       26.92      0.75 o 
   0   4   0      442.52      405.71      4.57 o 
   1   4   0      336.76      310.00      3.64 o 
   2   4   0      119.97      112.77      1.72 o 
   3   4   0       13.43       12.91      0.38 o 
   4   4   0       40.37       40.27      1.00 o 
   5   4   0       15.51       15.11      0.39 o 
   1   5   0       12.53        9.54      0.29 o 
   2   5   0       13.19       12.90      0.37 o 
   3   5   0       15.24       15.18      0.43 o 
   4   5   0       30.46       30.44      0.85 o 
   5   5   0        8.26        8.13      0.25 o 
   0   6   0       77.99       66.42      1.30 o 
   1   6   0       53.17       43.52      1.02 o 
   2   6   0       36.23       33.14      0.91 o 
   3   6   0        7.52        6.24      0.22 o 
   4   6   0       12.65       12.28      0.35 o 
   1   7   0       44.08       36.13      0.95 o 
   2   7   0       19.76       18.04      0.48 o 
   3   7   0       12.42       12.19      0.37 o 
   4   7   0       12.82       12.26      0.30 o 
   0   8   0       41.50       38.49      0.96 o 
   1   8   0       15.90       15.18      0.42 o 
   2   8   0        7.33        7.23      0.22 o 
   3   8   0        0.01        0.13      0.05 o 
   1   9   0        3.28        3.88      0.15 o 
  -3  -8   1        0.62        0.97      0.08 o 
  -2  -8   1        8.82        9.94      0.32 o 
  -1  -8   1        1.45        2.01      0.13 o 
   0  -8   1       18.48       19.96      0.35 o 
   1  -8   1       29.11       33.73      0.88 o 
   2  -8   1        5.40        6.57      0.21 o 
   3  -8   1       11.01       11.77      0.30 o 
  -4  -7   1        4.01        4.72      0.15 o 
  -3  -7   1       10.21       10.22      0.34 o 
  -2  -7   1        0.42        0.38      0.09 o 
  -1  -7   1        5.23        6.36      0.23 o 
   0  -7   1       38.01       36.80      0.85 o 
   1  -7   1       62.21       63.86      1.33 o 
   2  -7   1       11.43       12.41      0.39 o 
   3  -7   1        0.81        1.15      0.10 o 
   4  -7   1        7.59        8.64      0.24 o 
  -4  -6   1       20.29       20.51      0.63 o 
  -3  -6   1       44.75       47.82      1.12 o 
  -2  -6   1      101.72       97.51      1.72 o 
  -1  -6   1        9.29        9.75      0.27 o 
   0  -6   1      163.57      170.07      4.04 o 
   1  -6   1       50.67       49.02      1.10 o 
   2  -6   1       25.73       24.61      0.77 o 
   3  -6   1       35.37       34.89      0.93 o 
   4  -6   1       26.55       30.44      0.77 o 
  -5  -5   1       18.38       21.26      0.57 o 
  -4  -5   1        0.67        0.73      0.10 o 
  -3  -5   1       14.00       14.51      0.42 o 
  -2  -5   1        2.63        2.43      0.12 o 
  -1  -5   1       30.32       27.96      0.72 o 
   0  -5   1       31.22       33.99      0.56 o 
   1  -5   1       48.16       53.02      1.06 o 
   2  -5   1       12.63       12.46      0.36 o 
   3  -5   1       13.92       13.88      0.41 o 
   4  -5   1       20.14       23.46      0.73 o 
   5  -5   1        1.32        1.41      0.09 o 
  -5  -4   1        6.10        6.47      0.20 o 
  -4  -4   1       37.40       39.07      0.98 o 
  -3  -4   1       77.10       82.50      1.50 o 
  -2  -4   1      164.34      160.50      2.23 o 
  -1  -4   1       14.80       15.16      0.45 o 
   0  -4   1       93.95       94.43      2.40 o 
   1  -4   1      145.49      144.42      1.95 o 
   2  -4   1        7.08        8.14      0.27 o 
   3  -4   1      125.86      125.73      2.00 o 
   4  -4   1        4.02        4.57      0.19 o 
   5  -4   1       30.38       33.31      0.79 o 
  -5  -3   1       48.56       50.81      1.09 o 
  -4  -3   1       41.50       43.17      1.03 o 
  -3  -3   1       11.90       11.62      0.33 o 
  -2  -3   1        4.91        5.90      0.20 o 
  -1  -3   1       89.16       89.67      1.26 o 
   0  -3   1      713.45      737.34     10.44 o 
   1  -3   1      284.99      286.76      3.28 o 
   2  -3   1       49.85       47.33      0.90 o 
   3  -3   1       32.48       33.43      0.83 o 
   4  -3   1        1.40        1.48      0.12 o 
   5  -3   1        7.24        8.21      0.29 o 
  -5  -2   1       19.79       20.26      0.49 o 
  -4  -2   1        8.87        8.95      0.32 o 
  -3  -2   1       35.87       35.37      0.80 o 
  -2  -2   1      219.86      228.30      2.72 o 
  -1  -2   1      890.24      896.17     15.61 o 
   0  -2   1      931.96      895.56     49.85 o 
   1  -2   1      278.33      282.00      3.13 o 
   2  -2   1      168.56      182.17      2.27 o 
   3  -2   1       19.43       20.64      0.60 o 
   4  -2   1       35.63       37.12      0.95 o 
   5  -2   1        5.61        5.28      0.20 o 
  -4  -1   1       66.26       66.27      1.30 o 
  -3  -1   1       67.99       68.27      1.17 o 
  -2  -1   1       12.29       15.07      0.38 o 
  -1  -1   1       56.41       50.03      0.69 o 
   0  -1   1     1251.38     1128.84     82.32 o 
   1  -1   1      412.60      453.87      9.16 o 
   2  -1   1       61.33       75.73      1.12 o 
   3  -1   1       41.58       45.92      0.93 o 
   4  -1   1       26.05       25.90      0.77 o 
   5  -1   1        0.97        1.30      0.11 o 
  -6   0   1        0.73        0.63      0.08 o 
  -5   0   1       15.54       16.97      0.46 o 
  -4   0   1       46.79       46.34      0.88 o 
  -3   0   1      104.85      104.19      1.11 o 
  -2   0   1       77.94       70.50      1.52 o 
  -1   0   1     1065.69      884.58     46.83 o 
   0   0   1      681.87      671.80     17.77 o 
   1   0   1     1136.34     1220.39     69.16 o 
   2   0   1       78.79       77.82      3.23 o 
   3   0   1        6.21        8.48      0.37 o 
   4   0   1        0.29        0.69      0.06 o 
   5   0   1       20.90       21.50      0.53 o 
   6   0   1        7.83        8.01      0.23 o 
  -6   1   1       15.97       15.97      0.46 o 
  -5   1   1        1.46        1.41      0.13 o 
  -4   1   1       65.24       64.64      1.29 o 
  -3   1   1       67.81       64.58      1.13 o 
  -2   1   1       12.59       17.80      0.42 o 
  -1   1   1       56.88       49.74      0.68 o 
   0   1   1     1245.58     1151.33     67.58 o 
   1   1   1      412.23      415.36      8.71 o 
   2   1   1       60.39       70.86      1.07 o 
   3   1   1       40.94       44.10      0.91 o 
   4   1   1       26.12       25.96      0.77 o 
   5   1   1        0.96        1.15      0.11 o 
  -5   2   1       19.82       18.42      0.46 o 
  -4   2   1        8.88        8.45      0.30 o 
  -3   2   1       36.14       34.39      0.79 o 
  -2   2   1      220.31      217.20      2.61 o 
  -1   2   1      887.12      860.16     15.22 o 
   0   2   1      931.67      849.62     10.20 o 
   1   2   1      279.07      262.97      2.94 o 
   2   2   1      167.38      171.64      2.17 o 
   3   2   1       19.34       19.48      0.58 o 
   4   2   1       35.87       36.30      0.94 o 
   5   2   1        5.62        5.27      0.20 o 
  -5   3   1       48.63       51.11      1.09 o 
  -4   3   1       41.68       40.77      1.01 o 
  -3   3   1       11.95       11.05      0.33 o 
  -2   3   1        5.05        5.69      0.20 o 
  -1   3   1       89.60       81.90      1.18 o 
   0   3   1      715.00      634.35      9.55 o 
   1   3   1      285.83      283.34      3.25 o 
   2   3   1       49.96       44.94      0.87 o 
   3   3   1       32.86       33.64      0.84 o 
   4   3   1        1.35        1.33      0.12 o 
   5   3   1        7.14        8.14      0.25 o 
  -5   4   1        6.17        5.75      0.19 o 
  -4   4   1       37.57       36.28      0.95 o 
  -3   4   1       77.60       75.58      1.41 o 
  -2   4   1      165.38      155.56      2.18 o 
  -1   4   1       14.63       14.57      0.45 o 
   0   4   1       94.82       86.33      0.92 o 
   1   4   1      145.40      139.21      1.90 o 
   2   4   1        7.02        7.91      0.26 o 
   3   4   1      126.72      114.91      1.88 o 
   4   4   1        4.13        4.20      0.19 o 
   5   4   1       30.36       31.29      0.77 o 
  -5   5   1       18.28       17.94      0.52 o 
  -4   5   1        0.65        0.80      0.10 o 
  -3   5   1       13.91       13.30      0.40 o 
  -2   5   1        2.78        2.43      0.12 o 
  -1   5   1       30.20       28.38      0.73 o 
   0   5   1       31.63       31.36      0.78 o 
   1   5   1       47.70       45.78      0.96 o 
   2   5   1       12.63       11.70      0.36 o 
   3   5   1       13.88       11.27      0.37 o 
   4   5   1       20.43       21.06      0.51 o 
   5   5   1        1.33        1.31      0.09 o 
  -4   6   1       20.44       20.03      0.63 o 
  -3   6   1       44.80       42.41      1.05 o 
  -2   6   1      102.45       89.05      1.63 o 
  -1   6   1        9.23        8.96      0.26 o 
   0   6   1      162.90      144.22      1.55 o 
   1   6   1       50.40       42.54      1.01 o 
   2   6   1       25.85       24.33      0.77 o 
   3   6   1       35.76       31.44      0.88 o 
   4   6   1       26.51       25.84      0.72 o 
  -4   7   1        4.05        4.22      0.14 o 
  -3   7   1       10.12        8.85      0.31 o 
  -2   7   1        0.46        0.23      0.08 o 
  -1   7   1        5.20        5.59      0.21 o 
   0   7   1       38.51       31.65      0.70 o 
   1   7   1       62.82       57.87      1.26 o 
   2   7   1       11.48        9.95      0.36 o 
   3   7   1        0.83        1.05      0.10 o 
   4   7   1        7.47        6.67      0.22 o 
  -3   8   1        0.61        0.78      0.07 o 
  -2   8   1        9.01        8.25      0.24 o 
  -1   8   1        1.46        1.55      0.11 o 
   0   8   1       18.28       15.76      0.31 o 
   1   8   1       28.88       26.76      0.78 o 
   2   8   1        5.47        5.84      0.20 o 
   3   8   1       11.11       10.96      0.29 o 
  -1   9   1        0.23        0.52      0.06 o 
   0   9   1        4.33        4.55      0.11 o 
   1   9   1        4.83        4.90      0.17 o 
  -3  -8   2        7.08        8.23      0.25 o 
  -2  -8   2        5.16        4.51      0.18 o 
  -1  -8   2        5.17        5.81      0.20 o 
   0  -8   2        3.40        3.56      0.12 o 
   1  -8   2       18.18       18.71      0.46 o 
   2  -8   2        7.85        9.43      0.30 o 
   3  -8   2        5.79        6.42      0.21 o 
  -4  -7   2        1.69        2.14      0.10 o 
  -3  -7   2       37.10       41.80      0.98 o 
  -2  -7   2       12.58       13.01      0.40 o 
  -1  -7   2       24.56       25.58      0.79 o 
   0  -7   2       67.97       72.50      1.02 o 
   1  -7   2        7.71        8.32      0.26 o 
   2  -7   2       28.77       27.81      0.80 o 
   3  -7   2        9.11        8.96      0.30 o 
  -4  -6   2        5.94        6.28      0.21 o 
  -3  -6   2        2.35        1.99      0.14 o 
  -2  -6   2        0.77        0.79      0.08 o 
  -1  -6   2       72.33       76.03      1.45 o 
   0  -6   2      116.44      115.34      1.84 o 
   1  -6   2      113.97      113.67      1.88 o 
   2  -6   2       21.15       19.34      0.50 o 
   3  -6   2       25.22       28.04      0.82 o 
   4  -6   2        7.18        7.43      0.22 o 
  -5  -5   2        7.64        8.91      0.26 o 
  -4  -5   2        5.31        5.04      0.20 o 
  -3  -5   2       43.07       43.79      1.06 o 
  -2  -5   2        7.06        9.88      0.32 o 
  -1  -5   2        9.76        7.20      0.21 o 
   0  -5   2       95.81      102.01      3.34 o 
   1  -5   2       41.26       40.59      0.91 o 
   2  -5   2       25.53       21.28      0.67 o 
   3  -5   2       17.49       18.79      0.49 o 
   4  -5   2        3.14        3.25      0.17 o 
  -5  -4   2       16.23       17.35      0.42 o 
  -4  -4   2       22.70       21.57      0.52 o 
  -3  -4   2        3.36        3.15      0.14 o 
  -2  -4   2       10.63       13.78      0.36 o 
  -1  -4   2      352.19      383.09      4.42 o 
   0  -4   2      194.34      191.18      3.39 o 
   1  -4   2      169.80      181.95      2.37 o 
   2  -4   2      166.74      172.05      2.38 o 
   3  -4   2        2.48        2.75      0.13 o 
   4  -4   2        3.10        2.66      0.16 o 
   5  -4   2       12.44       14.33      0.36 o 
  -5  -3   2       26.24       28.67      0.78 o 
  -4  -3   2       45.50       43.57      1.05 o 
  -3  -3   2        2.64        3.59      0.14 o 
  -2  -3   2      127.70      139.13      1.91 o 
  -1  -3   2        2.69        6.18      0.18 o 
   0  -3   2      185.22      188.83      7.44 o 
   1  -3   2       23.26       25.78      0.57 o 
   2  -3   2       37.78       37.08      0.79 o 
   3  -3   2        7.56        8.75      0.30 o 
   4  -3   2       39.19       41.01      1.01 o 
   5  -3   2        2.58        3.00      0.15 o 
  -5  -2   2        3.02        2.61      0.14 o 
  -4  -2   2       29.14       28.51      0.80 o 
  -3  -2   2       27.13       29.03      0.72 o 
  -2  -2   2        7.51        8.35      0.23 o 
  -1  -2   2      454.88      442.39     10.44 o 
   0  -2   2      191.77      181.70      9.74 o 
   1  -2   2      748.85      775.85     15.12 o 
   2  -2   2       40.52       43.91      0.83 o 
   3  -2   2      119.19      131.90      1.97 o 
   4  -2   2        9.16        9.52      0.34 o 
   5  -2   2       11.98       11.69      0.36 o 
  -4  -1   2       38.28       36.14      0.91 o 
  -3  -1   2      160.35      161.93      2.20 o 
  -2  -1   2      331.92      343.23      3.85 o 
  -1  -1   2      226.25      226.15      2.52 o 
   0  -1   2      763.20      704.20     26.78 o 
   1  -1   2      119.00      123.19      1.50 o 
   2  -1   2      335.26      374.16      4.21 o 
   3  -1   2       22.75       25.68      0.68 o 
   4  -1   2       18.41       18.75      0.48 o 
   5  -1   2       12.25       13.15      0.39 o 
  -6   0   2       12.18       11.74      0.29 o 
  -5   0   2       93.32       87.76      1.59 o 
  -4   0   2      168.12      161.40      2.35 o 
  -3   0   2       49.05       42.36      0.61 o 
  -2   0   2       24.59       24.88      0.37 o 
  -1   0   2     1551.51     1389.54    106.04 o 
   0   0   2      279.14      281.58      4.19 o 
   1   0   2     6093.75     7289.14    330.46 o 
   2   0   2       61.00       71.22      2.16 o 
   3   0   2       14.51       18.90      0.41 o 
   4   0   2        4.27        5.46      0.13 o 
   5   0   2        0.09        0.04      0.05 o 
  -6   1   2        4.32        4.26      0.14 o 
  -5   1   2       22.62       24.31      0.73 o 
  -4   1   2       38.62       35.65      0.89 o 
  -3   1   2      160.53      153.88      2.11 o 
  -2   1   2      333.61      333.99      3.76 o 
  -1   1   2      226.87      225.29      2.52 o 
   0   1   2      765.17      737.11     52.75 o 
   1   1   2      118.92      114.16      1.41 o 
   2   1   2      336.67      354.46      4.02 o 
   3   1   2       22.62       25.06      0.68 o 
   4   1   2       18.42       18.48      0.48 o 
   5   1   2       12.26       14.29      0.41 o 
  -5   2   2        3.02        2.85      0.15 o 
  -4   2   2       29.36       27.15      0.78 o 
  -3   2   2       26.91       26.75      0.69 o 
  -2   2   2        7.70        8.08      0.22 o 
  -1   2   2      454.75      436.72     10.39 o 
   0   2   2      190.29      172.77      4.18 o 
   1   2   2      749.34      733.34     14.64 o 
   2   2   2       40.89       39.92      0.78 o 
   3   2   2      118.86      124.58      1.90 o 
   4   2   2        9.24        8.24      0.26 o 
   5   2   2       11.88       12.17      0.36 o 
  -5   3   2       25.97       27.76      0.76 o 
  -4   3   2       45.04       42.17      1.03 o 
  -3   3   2        2.61        3.20      0.13 o 
  -2   3   2      128.85      133.16      1.85 o 
  -1   3   2        2.61        5.23      0.17 o 
   0   3   2      185.02      178.18      3.48 o 
   1   3   2       23.41       24.44      0.55 o 
   2   3   2       37.10       34.30      0.76 o 
   3   3   2        7.26        7.84      0.24 o 
   4   3   2       39.46       39.82      1.01 o 
   5   3   2        2.54        2.65      0.14 o 
  -5   4   2       16.18       15.73      0.39 o 
  -4   4   2       22.63       19.28      0.49 o 
  -3   4   2        3.43        2.96      0.13 o 
  -2   4   2       10.29       12.72      0.34 o 
  -1   4   2      352.28      353.06      4.12 o 
   0   4   2      192.54      170.66      1.57 o 
   1   4   2      169.49      162.66      2.18 o 
   2   4   2      165.64      158.81      2.25 o 
   3   4   2        2.58        2.14      0.12 o 
   4   4   2        3.09        2.68      0.15 o 
   5   4   2       12.42       12.37      0.33 o 
  -5   5   2        7.66        7.49      0.24 o 
  -4   5   2        5.30        4.78      0.20 o 
  -3   5   2       43.19       40.07      1.01 o 
  -2   5   2        7.22        8.87      0.31 o 
  -1   5   2        9.99        6.61      0.21 o 
   0   5   2       95.81       88.29      1.04 o 
   1   5   2       40.97       37.02      0.87 o 
   2   5   2       25.42       18.55      0.46 o 
   3   5   2       17.52       16.49      0.46 o 
   4   5   2        3.17        3.32      0.16 o 
  -4   6   2        5.90        5.77      0.20 o 
  -3   6   2        2.21        1.97      0.13 o 
  -2   6   2        0.75        0.55      0.07 o 
  -1   6   2       72.39       65.23      1.31 o 
   0   6   2      115.16       96.35      2.40 o 
   1   6   2      114.20       98.92      1.71 o 
   2   6   2       20.76       16.48      0.45 o 
   3   6   2       25.21       23.49      0.56 o 
   4   6   2        7.16        6.46      0.21 o 
  -4   7   2        1.73        1.96      0.10 o 
  -3   7   2       36.98       37.18      0.92 o 
  -2   7   2       12.35       12.60      0.39 o 
  -1   7   2       24.74       22.66      0.55 o 
   0   7   2       67.80       59.19      2.20 o 
   1   7   2        7.68        6.00      0.22 o 
   2   7   2       28.81       25.07      0.77 o 
   3   7   2        9.32        8.69      0.30 o 
  -3   8   2        7.14        6.93      0.22 o 
  -2   8   2        5.20        4.06      0.17 o 
  -1   8   2        5.35        4.78      0.19 o 
   0   8   2        3.25        2.83      0.11 o 
   1   8   2       18.15       15.91      0.42 o 
   2   8   2        7.68        8.56      0.28 o 
   3   8   2        5.91        5.68      0.16 o 
  -1   9   2        4.07        4.45      0.15 o 
   0   9   2        3.87        4.41      0.11 o 
   1   9   2        0.32        0.56      0.06 o 
  -3  -8   3        0.85        1.15      0.08 o 
  -2  -8   3        4.95        6.12      0.20 o 
  -1  -8   3       30.67       33.96      0.87 o 
   0  -8   3        9.85       12.75      0.27 o 
   1  -8   3       17.54       17.69      0.44 o 
   2  -8   3       20.77       24.99      0.68 o 
  -4  -7   3        2.03        2.53      0.11 o 
  -3  -7   3        6.22        5.75      0.21 o 
  -2  -7   3       34.87       35.47      0.93 o 
  -1  -7   3        0.01        0.17      0.07 o 
   0  -7   3        9.73       12.43      0.28 o 
   1  -7   3       36.86       36.89      0.96 o 
   2  -7   3       11.61       13.13      0.39 o 
   3  -7   3        0.64        0.59      0.08 o 
  -4  -6   3        3.00        3.64      0.15 o 
  -3  -6   3       49.97       54.38      1.19 o 
  -2  -6   3       72.12       72.08      1.44 o 
  -1  -6   3       47.58       45.94      1.07 o 
   0  -6   3       22.37       21.92      0.53 o 
   1  -6   3       97.95       95.03      1.68 o 
   2  -6   3        6.32        6.58      0.23 o 
   3  -6   3        5.02        6.01      0.22 o 
   4  -6   3       10.40       10.95      0.31 o 
  -5  -5   3        0.15        0.25      0.05 o 
  -4  -5   3       28.58       30.47      0.84 o 
  -3  -5   3       52.50       53.54      1.20 o 
  -2  -5   3        1.33        2.35      0.12 o 
  -1  -5   3       37.42       39.74      0.92 o 
   0  -5   3       89.86       86.70      4.26 o 
   1  -5   3       13.68       14.38      0.38 o 
   2  -5   3       18.65       19.55      0.48 o 
   3  -5   3       78.63       82.30      1.56 o 
   4  -5   3        9.27        9.56      0.31 o 
  -5  -4   3        4.53        4.79      0.17 o 
  -4  -4   3       24.08       24.67      0.76 o 
  -3  -4   3       30.86       28.93      0.81 o 
  -2  -4   3       67.45       72.36      1.30 o 
  -1  -4   3      221.49      225.79      2.86 o 
   0  -4   3      283.22      280.01     16.37 o 
   1  -4   3      119.40      119.12      1.75 o 
   2  -4   3      108.95      109.67      1.75 o 
   3  -4   3        7.27        8.60      0.26 o 
   4  -4   3        7.24        7.33      0.24 o 
   5  -4   3        5.21        6.06      0.21 o 
  -5  -3   3       26.90       27.19      0.75 o 
  -4  -3   3      128.98      130.64      2.10 o 
  -3  -3   3       31.60       32.00      0.82 o 
  -2  -3   3        6.51        7.62      0.24 o 
  -1  -3   3       41.38       47.99      0.86 o 
   0  -3   3       56.97       59.72      2.91 o 
   1  -3   3       61.36       62.34      1.04 o 
   2  -3   3      142.50      147.39      2.08 o 
   3  -3   3       24.60       25.88      0.75 o 
   4  -3   3        0.84        1.04      0.10 o 
   5  -3   3        0.69        0.33      0.07 o 
  -4  -2   3        9.52        9.46      0.33 o 
  -3  -2   3       17.07       17.41      0.41 o 
  -2  -2   3      120.16      129.54      1.77 o 
  -1  -2   3      276.17      292.76      3.32 o 
   0  -2   3       59.26       61.18      1.99 o 
   1  -2   3      311.00      342.94      3.85 o 
   2  -2   3       29.42       26.68      0.64 o 
   3  -2   3       23.55       23.80      0.71 o 
   4  -2   3       14.98       14.73      0.43 o 
   5  -2   3        8.86        9.81      0.31 o 
  -4  -1   3       20.19       18.45      0.46 o 
  -3  -1   3      125.90      131.03      1.90 o 
  -2  -1   3        8.60       11.73      0.37 o 
  -1  -1   3      295.95      298.31      3.32 o 
   0  -1   3      190.24      185.19      4.39 o 
   1  -1   3      385.44      408.16     10.30 o 
   2  -1   3      169.92      206.73      2.58 o 
   3  -1   3       25.05       25.48      0.71 o 
   4  -1   3        7.09        7.63      0.25 o 
   5  -1   3        9.85        9.16      0.32 o 
  -6   0   3        0.03        0.07      0.07 o 
  -5   0   3        9.15        9.11      0.32 o 
  -4   0   3       71.83       62.30      1.16 o 
  -3   0   3       95.03       95.08      1.96 o 
  -2   0   3       33.94       31.20      2.37 o 
  -1   0   3       14.19       15.49      0.87 o 
   0   0   3       10.99       13.02      0.20 o 
   1   0   3      851.29      905.37     21.89 o 
   2   0   3      351.64      436.05      8.49 o 
   3   0   3        0.00        0.19      0.05 o 
   4   0   3       13.73       11.61      0.27 o 
   5   0   3        2.10        2.43      0.10 o 
  -6   1   3        0.84        0.67      0.06 o 
  -5   1   3       46.02       45.59      1.04 o 
  -4   1   3       20.21       17.86      0.46 o 
  -3   1   3      125.35      122.12      1.81 o 
  -2   1   3        8.69       10.96      0.26 o 
  -1   1   3      296.03      293.90      3.28 o 
   0   1   3      192.28      187.90     14.55 o 
   1   1   3      385.18      401.34      4.39 o 
   2   1   3      169.85      188.79      2.40 o 
   3   1   3       25.23       24.24      0.69 o 
   4   1   3        7.03        7.20      0.22 o 
   5   1   3        9.89        9.56      0.32 o 
  -5   2   3       24.57       24.73      0.72 o 
  -4   2   3        9.48        8.82      0.26 o 
  -3   2   3       16.91       16.28      0.40 o 
  -2   2   3      121.01      127.86      1.75 o 
  -1   2   3      275.57      298.26      3.38 o 
   0   2   3       58.36       61.62      4.24 o 
   1   2   3      309.68      332.16      3.75 o 
   2   2   3       29.64       26.68      0.64 o 
   3   2   3       23.36       22.95      0.68 o 
   4   2   3       15.07       15.11      0.44 o 
   5   2   3        8.86        9.59      0.31 o 
  -5   3   3       26.99       26.73      0.74 o 
  -4   3   3      128.89      120.06      1.99 o 
  -3   3   3       31.33       30.97      0.80 o 
  -2   3   3        6.53        7.27      0.24 o 
  -1   3   3       40.84       45.25      0.83 o 
   0   3   3       57.01       56.44      2.12 o 
   1   3   3       61.49       59.98      1.01 o 
   2   3   3      142.72      136.91      1.97 o 
   3   3   3       24.24       24.03      0.72 o 
   4   3   3        0.87        0.89      0.11 o 
   5   3   3        0.68        0.35      0.07 o 
  -5   4   3        4.54        4.44      0.16 o 
  -4   4   3       24.20       22.03      0.53 o 
  -3   4   3       31.31       28.81      0.81 o 
  -2   4   3       68.21       72.02      1.31 o 
  -1   4   3      223.51      218.63      2.79 o 
   0   4   3      282.06      272.21      5.65 o 
   1   4   3      120.07      115.93      1.72 o 
   2   4   3      109.11      107.09      1.73 o 
   3   4   3        7.18        7.84      0.25 o 
   4   4   3        7.41        6.55      0.23 o 
   5   4   3        5.30        5.57      0.17 o 
  -5   5   3        0.15        0.18      0.06 o 
  -4   5   3       28.40       28.51      0.80 o 
  -3   5   3       52.60       49.52      1.14 o 
  -2   5   3        1.25        1.86      0.10 o 
  -1   5   3       37.88       39.78      0.92 o 
   0   5   3       89.93       79.47      1.84 o 
   1   5   3       13.70       12.96      0.36 o 
   2   5   3       18.28       17.56      0.46 o 
   3   5   3       78.83       71.82      1.44 o 
   4   5   3        9.37        8.29      0.25 o 
  -4   6   3        3.00        3.34      0.15 o 
  -3   6   3       50.49       48.30      1.12 o 
  -2   6   3       72.14       67.77      1.39 o 
  -1   6   3       48.04       44.97      1.06 o 
   0   6   3       22.47       19.19      0.73 o 
   1   6   3       97.46       88.15      1.61 o 
   2   6   3        6.16        5.72      0.22 o 
   3   6   3        5.08        5.47      0.21 o 
   4   6   3       10.48       10.15      0.29 o 
  -4   7   3        2.12        2.38      0.11 o 
  -3   7   3        6.22        5.27      0.19 o 
  -2   7   3       34.71       30.56      0.86 o 
  -1   7   3        0.01        0.14      0.06 o 
   0   7   3        9.56       10.32      0.42 o 
   1   7   3       37.10       32.08      0.89 o 
   2   7   3       11.78       11.29      0.36 o 
   3   7   3        0.67        0.50      0.08 o 
  -3   8   3        0.87        1.14      0.08 o 
  -2   8   3        5.02        5.48      0.19 o 
  -1   8   3       30.93       28.76      0.79 o 
   0   8   3        9.83       10.39      0.24 o 
   1   8   3       17.47       15.96      0.42 o 
   2   8   3       20.65       20.51      0.61 o 
  -1   9   3       13.12       14.58      0.46 o 
   0   9   3        0.30        0.45      0.05 o 
   1   9   3        3.14        3.07      0.12 o 
  -2  -8   4        2.81        3.83      0.15 o 
  -1  -8   4        3.82        3.21      0.15 o 
   0  -8   4        3.13        4.13      0.19 o 
   1  -8   4        8.97        9.86      0.32 o 
   2  -8   4        4.75        4.67      0.16 o 
  -3  -7   4        3.04        4.23      0.17 o 
  -2  -7   4       23.87       27.01      0.79 o 
  -1  -7   4       12.95       13.80      0.41 o 
   0  -7   4        2.46        2.52      0.10 o 
   1  -7   4       17.14       17.43      0.46 o 
   2  -7   4        7.90        8.27      0.25 o 
   3  -7   4       15.09       16.81      0.52 o 
  -4  -6   4        0.10        0.15      0.06 o 
  -3  -6   4       21.26       22.67      0.54 o 
  -2  -6   4        6.34        7.02      0.24 o 
  -1  -6   4       26.09       29.32      0.84 o 
   0  -6   4       62.23       61.49      2.84 o 
   1  -6   4       59.41       61.54      1.29 o 
   2  -6   4       40.11       38.31      0.97 o 
   3  -6   4        6.60        7.10      0.23 o 
   4  -6   4        1.75        2.03      0.11 o 
  -5  -5   4        6.01        6.79      0.21 o 
  -4  -5   4       34.78       39.74      0.96 o 
  -3  -5   4       17.87       17.66      0.48 o 
  -2  -5   4      103.18       98.45      1.72 o 
  -1  -5   4       43.76       47.09      1.05 o 
   0  -5   4       42.24       40.35      1.64 o 
   1  -5   4       76.04       76.17      1.41 o 
   2  -5   4       86.20       85.32      1.58 o 
   3  -5   4        4.08        3.90      0.18 o 
   4  -5   4       10.82       13.00      0.36 o 
  -5  -4   4        7.40        7.81      0.26 o 
  -4  -4   4       29.19       28.32      0.83 o 
  -3  -4   4       72.13       70.84      1.41 o 
  -2  -4   4        6.50        7.16      0.22 o 
  -1  -4   4       37.52       40.85      0.89 o 
   0  -4   4      125.77      122.48      5.07 o 
   1  -4   4      121.23      121.36      1.83 o 
   2  -4   4       65.63       65.33      1.29 o 
   3  -4   4       74.42       77.14      1.48 o 
   4  -4   4        9.26        9.38      0.32 o 
   5  -4   4        0.41        0.58      0.07 o 
  -5  -3   4        1.03        1.12      0.09 o 
  -4  -3   4       77.39       80.97      1.53 o 
  -3  -3   4       37.08       37.28      0.91 o 
  -2  -3   4       11.36       11.40      0.32 o 
  -1  -3   4      107.90      121.00      1.72 o 
   0  -3   4       47.12       48.33      3.48 o 
   1  -3   4       37.93       39.04      0.81 o 
   2  -3   4       13.91       15.17      0.39 o 
   3  -3   4       19.77       19.63      0.50 o 
   4  -3   4        8.89        9.82      0.29 o 
   5  -3   4        7.26        7.21      0.25 o 
  -4  -2   4        8.27        8.25      0.26 o 
  -3  -2   4        3.07        4.33      0.15 o 
  -2  -2   4      137.73      142.21      1.96 o 
  -1  -2   4       40.80       48.23      0.85 o 
   0  -2   4      730.80      761.86     13.31 o 
   1  -2   4      176.48      182.63      2.31 o 
   2  -2   4      174.64      194.42      2.57 o 
   3  -2   4        7.66        8.86      0.31 o 
   4  -2   4        4.67        6.66      0.24 o 
   5  -2   4        1.74        2.30      0.13 o 
  -4  -1   4       10.27        9.49      0.34 o 
  -3  -1   4       58.91       52.71      1.06 o 
  -2  -1   4      302.89      318.40      3.74 o 
  -1  -1   4      137.92      147.96      1.88 o 
   0  -1   4      130.03      139.92      1.24 o 
   1  -1   4      609.56      685.59     15.46 o 
   2  -1   4       10.76       10.57      0.29 o 
   3  -1   4       24.58       25.74      0.74 o 
   4  -1   4        1.60        1.33      0.11 o 
   5  -1   4        1.55        1.71      0.12 o 
  -5   0   4       55.83       51.63      1.11 o 
  -4   0   4      104.93       91.27      1.77 o 
  -3   0   4      119.22      123.65      4.17 o 
  -2   0   4       83.80       75.83      3.51 o 
  -1   0   4      165.82      168.32      1.47 o 
   0   0   4      331.33      362.24      4.89 o 
   1   0   4       19.35       17.62      0.80 o 
   2   0   4      679.03      747.64      7.45 o 
   3   0   4        4.32        3.53      0.10 o 
   4   0   4        1.62        0.88      0.08 o 
   5   0   4        3.24        2.29      0.10 o 
  -5   1   4       27.60       24.20      0.72 o 
  -4   1   4       10.13        9.75      0.28 o 
  -3   1   4       58.66       49.73      1.03 o 
  -2   1   4      303.51      310.23      3.66 o 
  -1   1   4      139.53      155.68      1.96 o 
   0   1   4      129.27      137.67      8.74 o 
   1   1   4      609.72      684.13     15.47 o 
   2   1   4       10.83       10.52      0.29 o 
   3   1   4       24.54       23.81      0.71 o 
   4   1   4        1.56        1.15      0.12 o 
   5   1   4        1.53        1.59      0.11 o 
  -5   2   4       12.00       10.86      0.34 o 
  -4   2   4        8.26        7.13      0.24 o 
  -3   2   4        2.98        4.20      0.15 o 
  -2   2   4      138.32      142.32      1.97 o 
  -1   2   4       41.22       47.25      0.84 o 
   0   2   4      731.79      750.01     42.65 o 
   1   2   4      174.83      167.85      2.16 o 
   2   2   4      174.37      171.81      2.34 o 
   3   2   4        7.71        8.04      0.25 o 
   4   2   4        4.60        6.51      0.23 o 
   5   2   4        1.76        2.54      0.13 o 
  -5   3   4        1.08        1.18      0.09 o 
  -4   3   4       77.72       74.39      1.45 o 
  -3   3   4       36.72       34.19      0.87 o 
  -2   3   4       11.37       11.08      0.31 o 
  -1   3   4      108.76      122.77      1.74 o 
   0   3   4       46.64       48.99      3.16 o 
   1   3   4       37.89       36.43      0.78 o 
   2   3   4       14.17       13.15      0.36 o 
   3   3   4       19.84       18.82      0.48 o 
   4   3   4        8.71        8.79      0.27 o 
   5   3   4        7.33        6.98      0.20 o 
  -5   4   4        7.33        6.67      0.20 o 
  -4   4   4       29.11       26.37      0.79 o 
  -3   4   4       72.52       68.10      1.36 o 
  -2   4   4        6.33        6.32      0.20 o 
  -1   4   4       36.70       36.09      0.83 o 
   0   4   4      125.19      113.54      2.60 o 
   1   4   4      120.58      109.61      1.71 o 
   2   4   4       65.77       63.74      1.26 o 
   3   4   4       74.27       72.09      1.44 o 
   4   4   4        9.38        9.07      0.31 o 
   5   4   4        0.40        0.62      0.06 o 
  -5   5   4        6.03        6.20      0.20 o 
  -4   5   4       34.39       34.75      0.88 o 
  -3   5   4       17.84       14.83      0.43 o 
  -2   5   4      103.42       92.11      1.65 o 
  -1   5   4       44.08       45.86      1.03 o 
   0   5   4       42.53       34.71      1.32 o 
   1   5   4       76.13       68.86      1.33 o 
   2   5   4       85.54       78.97      1.50 o 
   3   5   4        4.09        3.34      0.17 o 
   4   5   4       10.92       10.97      0.34 o 
  -4   6   4        0.08       -0.03      0.09 o 
  -3   6   4       21.26       19.71      0.50 o 
  -2   6   4        6.54        6.79      0.24 o 
  -1   6   4       25.80       25.07      0.77 o 
   0   6   4       62.29       51.92      0.82 o 
   1   6   4       59.05       51.29      1.16 o 
   2   6   4       40.09       36.26      0.96 o 
   3   6   4        6.55        6.00      0.21 o 
   4   6   4        1.74        1.70      0.10 o 
  -3   7   4        3.02        3.64      0.16 o 
  -2   7   4       23.83       23.17      0.72 o 
  -1   7   4       12.87       11.44      0.37 o 
   0   7   4        2.53        2.19      0.10 o 
   1   7   4       17.10       14.85      0.43 o 
   2   7   4        7.96        7.30      0.23 o 
   3   7   4       15.12       14.49      0.36 o 
  -2   8   4        2.89        3.38      0.14 o 
  -1   8   4        3.96        3.34      0.15 o 
   0   8   4        3.27        3.66      0.18 o 
   1   8   4        8.75        8.15      0.29 o 
   2   8   4        4.80        4.06      0.15 o 
   0   9   4       14.98       15.56      0.32 o 
  -2  -8   5       13.64       15.69      0.49 o 
  -1  -8   5       12.60       14.94      0.38 o 
   0  -8   5       31.57       36.41      0.60 o 
   1  -8   5        0.38        0.51      0.07 o 
   2  -8   5       14.14       15.41      0.46 o 
  -3  -7   5       12.19       13.39      0.35 o 
  -2  -7   5        1.33        1.25      0.10 o 
  -1  -7   5        8.57        8.30      0.26 o 
   0  -7   5       11.50       11.37      0.48 o 
   1  -7   5       36.14       40.75      0.99 o 
   2  -7   5       11.82       12.41      0.36 o 
   3  -7   5        4.38        4.71      0.15 o 
  -4  -6   5       20.50       26.14      0.65 o 
  -3  -6   5        5.97        7.07      0.23 o 
  -2  -6   5       23.76       25.06      0.77 o 
  -1  -6   5       64.06       66.14      1.37 o 
   0  -6   5       26.62       26.57      0.78 o 
   1  -6   5        4.15        4.08      0.18 o 
   2  -6   5       63.48       65.63      1.34 o 
   3  -6   5       11.11       12.05      0.35 o 
  -4  -5   5        0.61        0.76      0.08 o 
  -3  -5   5       56.68       58.36      1.26 o 
  -2  -5   5      145.43      147.78      2.29 o 
  -1  -5   5       50.17       45.58      1.05 o 
   0  -5   5        1.88        1.62      0.07 o 
   1  -5   5       35.92       35.04      0.91 o 
   2  -5   5        7.14        6.47      0.23 o 
   3  -5   5       22.86       23.60      0.74 o 
   4  -5   5       17.87       19.55      0.57 o 
  -5  -4   5        2.82        2.94      0.13 o 
  -4  -4   5       64.58       66.22      1.34 o 
  -3  -4   5       23.72       24.47      0.77 o 
  -2  -4   5       74.73       73.64      1.39 o 
  -1  -4   5       14.58       14.60      0.38 o 
   0  -4   5       39.66       39.99      2.03 o 
   1  -4   5       72.58       67.91      1.28 o 
   2  -4   5       28.06       26.54      0.77 o 
   3  -4   5        4.56        5.17      0.21 o 
   4  -4   5        4.53        4.77      0.18 o 
  -5  -3   5       14.20       14.80      0.38 o 
  -4  -3   5       48.71       48.11      1.12 o 
  -3  -3   5      139.98      141.35      2.19 o 
  -2  -3   5       10.02       11.24      0.33 o 
  -1  -3   5       42.01       46.04      0.93 o 
   0  -3   5       70.41       78.57      2.50 o 
   1  -3   5       25.57       26.57      0.69 o 
   2  -3   5       27.89       31.36      0.82 o 
   3  -3   5       32.26       34.41      0.92 o 
   4  -3   5        6.94        6.34      0.22 o 
   5  -3   5        2.39        2.78      0.12 o 
  -4  -2   5        8.41        7.99      0.26 o 
  -3  -2   5       46.76       42.62      0.99 o 
  -2  -2   5       46.50       47.27      0.96 o 
  -1  -2   5      124.88      135.19      1.87 o 
   0  -2   5      298.41      329.80      6.35 o 
   1  -2   5       45.45       50.78      0.96 o 
   2  -2   5       95.00      105.29      1.69 o 
   3  -2   5       75.08       75.79      1.46 o 
   4  -2   5        3.97        5.33      0.20 o 
   5  -2   5        3.00        3.45      0.14 o 
  -4  -1   5      130.06      125.53      2.05 o 
  -3  -1   5       16.28       16.04      0.42 o 
  -2  -1   5      285.99      293.74      3.57 o 
  -1  -1   5       35.03       42.81      0.82 o 
   0  -1   5        9.89       13.56      0.29 o 
   1  -1   5      123.97      134.80      1.85 o 
   2  -1   5      159.42      184.00      2.50 o 
   3  -1   5       35.24       40.33      0.99 o 
   4  -1   5       12.09       12.72      0.40 o 
   5  -1   5        4.59        4.25      0.16 o 
  -5   0   5        0.64        0.69      0.10 o 
  -4   0   5        2.93        2.15      0.09 o 
  -3   0   5        0.86        0.55      0.07 o 
  -2   0   5       84.07       90.52      7.54 o 
  -1   0   5       20.94       21.46      0.40 o 
   0   0   5      114.52      141.73      3.52 o 
   1   0   5        0.28        1.21      0.05 o 
   2   0   5      127.89      150.26      2.26 o 
   3   0   5        1.46        0.41      0.05 o 
   4   0   5        2.15        2.07      0.10 o 
   5   0   5        8.42        9.07      0.21 o 
  -5   1   5        4.59        4.79      0.19 o 
  -4   1   5      129.87      115.08      1.93 o 
  -3   1   5       16.24       16.08      0.42 o 
  -2   1   5      284.99      296.85      3.61 o 
  -1   1   5       34.58       43.48      0.82 o 
   0   1   5       10.09       14.06      0.41 o 
   1   1   5      124.48      120.71      1.71 o 
   2   1   5      159.71      166.45      2.32 o 
   3   1   5       35.27       37.26      0.95 o 
   4   1   5       11.94       11.89      0.38 o 
   5   1   5        4.50        4.27      0.16 o 
  -5   2   5        1.17        1.38      0.10 o 
  -4   2   5        8.45        7.41      0.25 o 
  -3   2   5       46.64       42.09      0.98 o 
  -2   2   5       46.02       44.93      0.93 o 
  -1   2   5      126.31      141.56      1.94 o 
   0   2   5      298.34      332.03     22.84 o 
   1   2   5       45.21       46.21      0.91 o 
   2   2   5       94.75      100.51      1.64 o 
   3   2   5       75.46       69.17      1.39 o 
   4   2   5        3.96        5.00      0.20 o 
   5   2   5        3.03        3.58      0.14 o 
  -5   3   5       14.00       13.56      0.36 o 
  -4   3   5       48.61       45.63      1.08 o 
  -3   3   5      140.06      134.21      2.12 o 
  -2   3   5        9.98       12.30      0.34 o 
  -1   3   5       42.17       45.52      0.93 o 
   0   3   5       70.04       77.76      1.65 o 
   1   3   5       25.78       26.76      0.69 o 
   2   3   5       27.63       28.00      0.78 o 
   3   3   5       32.42       30.57      0.87 o 
   4   3   5        7.00        6.18      0.22 o 
   5   3   5        2.42        2.63      0.11 o 
  -5   4   5        2.76        2.74      0.12 o 
  -4   4   5       64.66       62.95      1.28 o 
  -3   4   5       23.81       23.07      0.55 o 
  -2   4   5       75.65       72.16      1.38 o 
  -1   4   5       14.93       15.41      0.40 o 
   0   4   5       40.50       39.92      2.06 o 
   1   4   5       72.19       65.91      1.26 o 
   2   4   5       28.30       25.02      0.75 o 
   3   4   5        4.49        4.51      0.19 o 
   4   4   5        4.52        4.41      0.18 o 
  -4   5   5        0.61        0.52      0.08 o 
  -3   5   5       55.89       50.51      1.16 o 
  -2   5   5      145.50      134.17      2.15 o 
  -1   5   5       49.92       42.24      1.01 o 
   0   5   5        1.87        1.53      0.12 o 
   1   5   5       36.13       32.85      0.87 o 
   2   5   5        7.10        6.68      0.23 o 
   3   5   5       22.57       21.60      0.52 o 
   4   5   5       17.99       17.10      0.54 o 
  -4   6   5       20.55       23.52      0.62 o 
  -3   6   5        5.93        5.73      0.21 o 
  -2   6   5       24.13       24.71      0.57 o 
  -1   6   5       64.13       63.81      1.33 o 
   0   6   5       26.60       23.90      1.21 o 
   1   6   5        4.30        3.56      0.17 o 
   2   6   5       63.38       59.31      1.26 o 
   3   6   5       10.96       10.97      0.33 o 
  -3   7   5       12.15       12.71      0.34 o 
  -2   7   5        1.37        1.00      0.10 o 
  -1   7   5        8.63        7.57      0.24 o 
   0   7   5       11.59        9.83      0.35 o 
   1   7   5       35.80       34.46      0.90 o 
   2   7   5       11.83       10.61      0.33 o 
   3   7   5        4.42        4.05      0.14 o 
  -2   8   5       13.70       15.20      0.48 o 
  -1   8   5       12.65       12.77      0.35 o 
   0   8   5       31.96       30.11      0.91 o 
   1   8   5        0.35        0.44      0.06 o 
   2   8   5       14.04       14.54      0.44 o 
  -2  -8   6        7.48        9.61      0.25 o 
  -1  -8   6        8.60       10.28      0.29 o 
   0  -8   6        8.64        8.96      0.37 o 
   1  -8   6        8.42       10.29      0.28 o 
  -3  -7   6        7.45        9.74      0.27 o 
  -2  -7   6        8.39        8.72      0.29 o 
  -1  -7   6        6.42        6.10      0.21 o 
   0  -7   6       16.69       18.72      0.87 o 
   1  -7   6        5.75        6.98      0.23 o 
   2  -7   6       14.00       15.14      0.38 o 
  -4  -6   6        0.09        0.15      0.04 o 
  -3  -6   6       11.42       13.18      0.37 o 
  -2  -6   6       37.59       41.32      1.02 o 
  -1  -6   6        9.58       11.18      0.37 o 
   0  -6   6        0.68        0.86      0.10 o 
   1  -6   6        7.29        7.23      0.24 o 
   2  -6   6       11.78       13.24      0.39 o 
   3  -6   6        9.18        9.80      0.30 o 
  -4  -5   6       21.26       23.67      0.67 o 
  -3  -5   6       30.16       31.89      0.87 o 
  -2  -5   6       21.38       22.34      0.54 o 
  -1  -5   6      131.74      133.28      2.13 o 
   0  -5   6       81.17       78.00      4.59 o 
   1  -5   6       17.19       15.92      0.44 o 
   2  -5   6       39.04       37.87      0.98 o 
   3  -5   6       11.24       12.08      0.37 o 
   4  -5   6        4.58        5.04      0.16 o 
  -5  -4   6       10.72       12.47      0.39 o 
  -4  -4   6        0.08       -0.07      0.10 o 
  -3  -4   6       49.37       50.37      1.15 o 
  -2  -4   6       67.98       67.87      1.35 o 
  -1  -4   6       10.76        9.90      0.32 o 
   0  -4   6       28.51       26.66      1.25 o 
   1  -4   6       59.81       56.86      1.19 o 
   2  -4   6       52.23       52.99      1.18 o 
   3  -4   6        9.82       10.18      0.35 o 
   4  -4   6        6.94        6.72      0.21 o 
  -5  -3   6        3.83        3.82      0.15 o 
  -4  -3   6        1.16        1.16      0.11 o 
  -3  -3   6      139.69      141.43      2.23 o 
  -2  -3   6       37.33       35.11      0.88 o 
  -1  -3   6      109.54      108.32      1.72 o 
   0  -3   6       33.34       35.41      1.09 o 
   1  -3   6        4.95        4.56      0.15 o 
   2  -3   6        3.15        3.97      0.15 o 
   3  -3   6       25.76       25.02      0.78 o 
   4  -3   6        1.86        1.67      0.12 o 
  -4  -2   6       70.52       64.54      1.34 o 
  -3  -2   6        7.47        7.13      0.21 o 
  -2  -2   6       30.06       34.04      0.84 o 
  -1  -2   6      149.58      164.95      2.27 o 
   0  -2   6       20.54       25.41      3.16 o 
   1  -2   6       92.72       97.49      1.57 o 
   2  -2   6      110.54      113.51      1.85 o 
   3  -2   6       27.61       28.38      0.84 o 
   4  -2   6        5.87        6.12      0.22 o 
  -3  -1   6       10.58        7.65      0.25 o 
  -2  -1   6       57.96       54.27      1.09 o 
  -1  -1   6       15.62       18.63      0.54 o 
   0  -1   6        5.35        7.56      0.17 o 
   1  -1   6       23.03       24.80      0.66 o 
   2  -1   6      211.80      235.91      3.13 o 
   3  -1   6       78.69       76.80      1.50 o 
   4  -1   6        5.70        6.04      0.22 o 
   5  -1   6        3.61        4.20      0.15 o 
  -5   0   6       16.65       14.38      0.39 o 
  -4   0   6       15.80       16.00      0.47 o 
  -3   0   6       38.94       37.24      1.67 o 
  -2   0   6       82.35       83.91      1.77 o 
  -1   0   6      128.30      125.63      2.16 o 
   0   0   6       23.41       29.19      0.34 o 
   1   0   6      106.82      101.89      6.44 o 
   2   0   6       92.94       92.52      6.26 o 
   3   0   6       80.73       81.45      3.49 o 
   4   0   6        0.84        0.81      0.12 o 
   5   0   6        0.01        0.02      0.04 o 
  -5   1   6        3.84        3.28      0.15 o 
  -4   1   6       77.10       67.52      1.38 o 
  -3   1   6       10.63        6.96      0.24 o 
  -2   1   6       57.68       56.11      1.11 o 
  -1   1   6       15.73       18.73      0.54 o 
   0   1   6        5.45        8.04      0.30 o 
   1   1   6       22.92       24.22      0.65 o 
   2   1   6      212.05      219.96      2.97 o 
   3   1   6       78.76       76.62      1.50 o 
   4   1   6        5.68        5.92      0.22 o 
   5   1   6        3.62        4.33      0.15 o 
  -5   2   6        1.97        2.02      0.12 o 
  -4   2   6       70.18       60.11      1.28 o 
  -3   2   6        7.48        6.88      0.23 o 
  -2   2   6       29.60       33.93      0.84 o 
  -1   2   6      150.57      166.46      2.29 o 
   0   2   6       20.54       24.76      4.67 o 
   1   2   6       93.06       88.03      1.47 o 
   2   2   6      109.68      102.84      1.74 o 
   3   2   6       27.53       26.35      0.82 o 
   4   2   6        5.88        6.22      0.22 o 
  -5   3   6        3.84        3.93      0.15 o 
  -4   3   6        1.10        1.25      0.11 o 
  -3   3   6      140.06      138.80      2.20 o 
  -2   3   6       36.84       35.11      0.88 o 
  -1   3   6      109.80      109.42      1.73 o 
   0   3   6       33.44       35.44      2.79 o 
   1   3   6        5.02        4.06      0.15 o 
   2   3   6        3.19        3.45      0.15 o 
   3   3   6       25.44       23.16      0.56 o 
   4   3   6        1.86        1.67      0.11 o 
  -5   4   6       10.57       12.00      0.29 o 
  -4   4   6        0.07        0.00      0.10 o 
  -3   4   6       49.20       44.66      1.08 o 
  -2   4   6       68.50       62.86      1.29 o 
  -1   4   6       10.56        8.77      0.30 o 
   0   4   6       28.10       26.01      1.40 o 
   1   4   6       59.48       51.57      1.14 o 
   2   4   6       52.07       45.59      1.09 o 
   3   4   6        9.83        9.16      0.28 o 
   4   4   6        6.90        6.17      0.20 o 
  -4   5   6       21.50       20.43      0.62 o 
  -3   5   6       29.69       30.42      0.85 o 
  -2   5   6       21.36       20.83      0.53 o 
  -1   5   6      132.69      127.38      2.07 o 
   0   5   6       81.40       73.80      3.50 o 
   1   5   6       17.05       15.53      0.44 o 
   2   5   6       39.07       35.62      0.95 o 
   3   5   6       11.07       11.23      0.35 o 
   4   5   6        4.59        4.49      0.15 o 
  -4   6   6        0.07        0.07      0.05 o 
  -3   6   6       11.67       12.02      0.35 o 
  -2   6   6       37.53       35.45      0.93 o 
  -1   6   6        9.74        9.33      0.28 o 
   0   6   6        0.69        0.66      0.23 o 
   1   6   6        7.28        6.23      0.23 o 
   2   6   6       11.87       11.54      0.36 o 
   3   6   6        9.15        8.72      0.27 o 
  -3   7   6        7.34        8.37      0.25 o 
  -2   7   6        8.35        7.93      0.28 o 
  -1   7   6        6.28        4.86      0.19 o 
   0   7   6       16.80       15.81      0.75 o 
   1   7   6        5.75        5.63      0.20 o 
   2   7   6       13.99       13.51      0.35 o 
  -2   8   6        7.39        8.39      0.23 o 
  -1   8   6        8.71        8.92      0.27 o 
   0   8   6        8.54        7.60      0.18 o 
   1   8   6        8.61        9.15      0.26 o 
  -1  -8   7       18.48       23.56      0.55 o 
   0  -8   7        4.34        5.21      0.12 o 
  -2  -7   7       13.98       15.09      0.37 o 
  -1  -7   7        2.29        3.06      0.15 o 
   0  -7   7        7.28        7.38      0.17 o 
   1  -7   7        4.25        4.44      0.17 o 
   2  -7   7       18.69       20.53      0.54 o 
  -3  -6   7        5.23        6.54      0.20 o 
  -2  -6   7        6.78        6.52      0.22 o 
  -1  -6   7       37.16       40.28      0.99 o 
   0  -6   7        9.56        8.87      0.43 o 
   1  -6   7        7.90        7.67      0.25 o 
   2  -6   7        2.82        3.32      0.15 o 
   3  -6   7        7.26        7.45      0.23 o 
  -4  -5   7       14.87       16.62      0.52 o 
  -3  -5   7        6.25        7.23      0.24 o 
  -2  -5   7       99.28      106.17      1.83 o 
  -1  -5   7      140.26      138.46      2.20 o 
   0  -5   7        5.52        4.79      0.32 o 
   1  -5   7        3.82        4.17      0.19 o 
   2  -5   7        9.34        9.47      0.33 o 
   3  -5   7        1.22        1.34      0.10 o 
  -4  -4   7        2.75        2.57      0.14 o 
  -3  -4   7       53.71       53.64      1.20 o 
  -2  -4   7       35.10       36.46      0.96 o 
  -1  -4   7       11.63       13.64      0.40 o 
   0  -4   7       17.87       18.99      0.34 o 
   1  -4   7        3.90        4.38      0.16 o 
   2  -4   7        9.15        9.15      0.28 o 
   3  -4   7        6.73        6.35      0.22 o 
   4  -4   7        5.45        5.66      0.17 o 
  -5  -3   7        9.46       10.96      0.28 o 
  -4  -3   7        1.24        1.13      0.10 o 
  -3  -3   7       77.27       71.68      1.43 o 
  -2  -3   7       43.36       46.00      1.07 o 
  -1  -3   7        1.29        1.32      0.09 o 
   0  -3   7       25.84       25.41      1.10 o 
   1  -3   7       15.45       14.98      0.41 o 
   2  -3   7        5.46        5.15      0.18 o 
   3  -3   7       34.48       35.88      0.94 o 
   4  -3   7        1.15        1.18      0.09 o 
  -5  -2   7        6.00        6.20      0.19 o 
  -4  -2   7        4.04        4.68      0.20 o 
  -3  -2   7       27.61       24.70      0.77 o 
  -2  -2   7       34.50       36.68      0.92 o 
  -1  -2   7       90.06       89.76      1.54 o 
   0  -2   7      101.94      101.47      1.17 o 
   1  -2   7       65.92       71.29      1.35 o 
   2  -2   7       11.58       10.68      0.36 o 
   3  -2   7        5.85        4.64      0.20 o 
   4  -2   7        8.11        7.99      0.23 o 
  -4  -1   7       17.54       12.44      0.39 o 
  -3  -1   7      220.03      211.38      3.00 o 
  -2  -1   7       27.75       29.75      0.81 o 
  -1  -1   7      172.16      193.30      2.63 o 
   0  -1   7       22.73       21.48      0.45 o 
   1  -1   7       10.20       10.33      0.32 o 
   2  -1   7      158.63      170.22      2.52 o 
   3  -1   7       28.79       29.16      0.86 o 
   4  -1   7        3.32        3.07      0.16 o 
  -5   0   7       17.47       14.82      0.38 o 
  -4   0   7        0.15        0.21      0.07 o 
  -3   0   7        1.29        0.64      0.06 o 
  -2   0   7       13.01       14.89      0.29 o 
  -1   0   7       52.64       51.26      1.95 o 
   0   0   7        0.35        0.48      0.04 o 
   1   0   7       20.59       24.96      1.14 o 
   2   0   7        1.31        1.17      0.09 o 
   3   0   7      114.79      124.25      1.46 o 
   4   0   7        0.02        0.06      0.11 o 
  -5   1   7       10.39       10.63      0.31 o 
  -4   1   7       17.46       11.49      0.38 o 
  -3   1   7      219.79      209.10      2.98 o 
  -2   1   7       27.64       27.63      0.78 o 
  -1   1   7      172.11      195.67      2.65 o 
   0   1   7       22.99       21.65      0.96 o 
   1   1   7        9.97        9.22      0.31 o 
   2   1   7      158.74      152.25      2.33 o 
   3   1   7       28.70       27.45      0.83 o 
   4   1   7        3.35        3.12      0.15 o 
  -5   2   7        6.02        6.34      0.19 o 
  -4   2   7        4.01        4.63      0.19 o 
  -3   2   7       27.77       23.98      0.57 o 
  -2   2   7       34.03       35.79      0.91 o 
  -1   2   7       90.80       96.03      1.61 o 
   0   2   7      102.85      105.91      6.68 o 
   1   2   7       66.00       65.53      1.28 o 
   2   2   7       11.54       10.38      0.35 o 
   3   2   7        5.77        4.60      0.20 o 
   4   2   7        8.16        7.43      0.22 o 
  -5   3   7        9.42       10.62      0.28 o 
  -4   3   7        1.19        0.87      0.10 o 
  -3   3   7       77.48       71.45      1.43 o 
  -2   3   7       43.54       46.63      1.08 o 
  -1   3   7        1.28        1.35      0.09 o 
   0   3   7       26.07       25.68      2.88 o 
   1   3   7       15.19       13.37      0.40 o 
   2   3   7        5.56        4.81      0.18 o 
   3   3   7       34.51       33.93      0.91 o 
   4   3   7        1.14        1.07      0.09 o 
  -4   4   7        2.68        2.11      0.13 o 
  -3   4   7       53.73       52.01      1.17 o 
  -2   4   7       35.29       37.18      0.96 o 
  -1   4   7       12.06       14.34      0.41 o 
   0   4   7       18.06       18.49      1.27 o 
   1   4   7        3.94        4.08      0.16 o 
   2   4   7        9.05        8.57      0.27 o 
   3   4   7        6.66        5.53      0.21 o 
   4   4   7        5.42        5.02      0.16 o 
  -4   5   7       14.50       16.40      0.51 o 
  -3   5   7        6.23        7.17      0.23 o 
  -2   5   7       98.33       91.96      1.68 o 
  -1   5   7      140.33      134.59      2.16 o 
   0   5   7        5.55        4.25      0.19 o 
   1   5   7        3.75        3.98      0.18 o 
   2   5   7        9.22        8.63      0.26 o 
   3   5   7        1.21        1.38      0.10 o 
  -3   6   7        5.34        6.54      0.20 o 
  -2   6   7        6.81        6.40      0.22 o 
  -1   6   7       37.13       37.82      0.96 o 
   0   6   7        9.59        8.08      0.21 o 
   1   6   7        7.91        6.75      0.23 o 
   2   6   7        2.87        3.06      0.15 o 
   3   6   7        7.27        6.90      0.22 o 
  -2   7   7       13.94       13.19      0.34 o 
  -1   7   7        2.35        2.65      0.13 o 
   0   7   7        7.19        6.80      0.15 o 
   1   7   7        4.19        4.19      0.16 o 
   2   7   7       18.56       18.64      0.52 o 
  -1   8   7       18.71       20.80      0.52 o 
   0   8   7        4.29        4.44      0.10 o 
  -2  -7   8        3.27        3.91      0.13 o 
  -1  -7   8        9.89       10.80      0.30 o 
   0  -7   8        2.37        3.13      0.11 o 
   1  -7   8        4.80        5.70      0.17 o 
  -3  -6   8        4.50        5.35      0.20 o 
  -2  -6   8       10.49       12.00      0.34 o 
  -1  -6   8       16.79       17.28      0.44 o 
   0  -6   8        3.91        3.09      0.37 o 
   1  -6   8        2.80        3.09      0.15 o 
   2  -6   8        0.01       -0.05      0.08 o 
  -4  -5   8        0.24        0.20      0.05 o 
  -3  -5   8        7.37        8.30      0.29 o 
  -2  -5   8       27.53       29.86      0.83 o 
  -1  -5   8        0.56        0.67      0.08 o 
   0  -5   8       49.18       48.97      2.60 o 
   1  -5   8       37.37       36.14      0.93 o 
   2  -5   8       10.10       11.00      0.34 o 
   3  -5   8        5.14        4.80      0.16 o 
  -4  -4   8       13.51       15.70      0.38 o 
  -3  -4   8        2.82        3.38      0.16 o 
  -2  -4   8       56.17       59.37      1.28 o 
  -1  -4   8       28.23       29.34      0.84 o 
   0  -4   8        0.69        0.79      0.07 o 
   1  -4   8        7.57        7.76      0.26 o 
   2  -4   8        1.06        1.05      0.10 o 
   3  -4   8        0.74        1.04      0.08 o 
  -4  -3   8        5.65        5.56      0.19 o 
  -3  -3   8        7.95        8.22      0.26 o 
  -2  -3   8      110.53      107.21      1.85 o 
  -1  -3   8       15.21       16.71      0.45 o 
   0  -3   8       12.85       12.27      0.27 o 
   1  -3   8       24.50       26.24      0.79 o 
   2  -3   8       31.85       30.33      0.87 o 
   3  -3   8       11.35       11.18      0.35 o 
   4  -3   8        2.73        3.03      0.12 o 
  -5  -2   8        2.57        2.82      0.11 o 
  -4  -2   8        4.03        3.99      0.17 o 
  -3  -2   8       70.55       64.42      1.35 o 
  -2  -2   8       33.44       32.40      0.89 o 
  -1  -2   8       25.99       26.81      0.77 o 
   0  -2   8       46.39       47.11      0.75 o 
   1  -2   8        3.12        3.51      0.15 o 
   2  -2   8       40.00       40.94      1.03 o 
   3  -2   8       26.96       27.14      0.79 o 
   4  -2   8       11.40       10.93      0.30 o 
  -4  -1   8        1.33        1.21      0.11 o 
  -3  -1   8       78.53       74.12      1.48 o 
  -2  -1   8       21.94       19.42      0.49 o 
  -1  -1   8      108.27      108.08      1.80 o 
   0  -1   8       31.47       32.56      1.09 o 
   1  -1   8       26.30       28.23      0.80 o 
   2  -1   8        1.57        1.03      0.10 o 
   3  -1   8       50.93       48.17      1.12 o 
   4  -1   8       13.66       13.02      0.35 o 
  -5   0   8        5.52        5.17      0.17 o 
  -4   0   8        2.99        2.11      0.14 o 
  -3   0   8       32.16       30.68      0.66 o 
  -2   0   8       27.34       23.97      0.45 o 
  -1   0   8       92.26      100.90      3.08 o 
   0   0   8        5.76        4.85      0.19 o 
   1   0   8        1.69        2.18      0.08 o 
   2   0   8        6.52        8.53      0.53 o 
   3   0   8        0.87        0.94      0.08 o 
   4   0   8        1.71        0.80      0.06 o 
  -5   1   8        3.21        2.52      0.12 o 
  -4   1   8        1.20        0.90      0.10 o 
  -3   1   8       78.60       73.31      1.47 o 
  -2   1   8       21.98       20.87      0.52 o 
  -1   1   8      107.08      112.55      1.84 o 
   0   1   8       31.65       32.36      1.54 o 
   1   1   8       26.32       25.93      0.77 o 
   2   1   8        1.65        1.38      0.11 o 
   3   1   8       50.87       48.17      1.13 o 
   4   1   8       13.68       13.24      0.35 o 
  -5   2   8        2.51        2.68      0.11 o 
  -4   2   8        3.94        3.81      0.17 o 
  -3   2   8       70.39       64.89      1.36 o 
  -2   2   8       33.09       32.24      0.89 o 
  -1   2   8       25.63       25.59      0.76 o 
   0   2   8       46.90       47.42      2.28 o 
   1   2   8        3.18        2.85      0.13 o 
   2   2   8       39.85       35.10      0.94 o 
   3   2   8       26.98       23.92      0.74 o 
   4   2   8       11.40        9.89      0.29 o 
  -4   3   8        5.54        5.55      0.20 o 
  -3   3   8        7.94        7.89      0.26 o 
  -2   3   8      110.77      109.74      1.88 o 
  -1   3   8       15.12       16.26      0.44 o 
   0   3   8       13.01       12.38      0.27 o 
   1   3   8       24.60       24.29      0.57 o 
   2   3   8       31.86       28.11      0.84 o 
   3   3   8       11.39       11.05      0.35 o 
   4   3   8        2.67        2.89      0.12 o 
  -4   4   8       13.40       14.85      0.37 o 
  -3   4   8        2.75        3.32      0.16 o 
  -2   4   8       56.16       54.45      1.21 o 
  -1   4   8       28.38       27.10      0.80 o 
   0   4   8        0.74        0.83      0.11 o 
   1   4   8        7.42        7.47      0.25 o 
   2   4   8        1.05        0.95      0.10 o 
   3   4   8        0.76        0.79      0.08 o 
  -4   5   8        0.21        0.19      0.05 o 
  -3   5   8        7.50        7.80      0.28 o 
  -2   5   8       27.12       27.44      0.79 o 
  -1   5   8        0.53        0.49      0.09 o 
   0   5   8       49.43       47.02      1.28 o 
   1   5   8       37.49       33.56      0.90 o 
   2   5   8        9.99       10.11      0.32 o 
   3   5   8        5.13        4.37      0.16 o 
  -3   6   8        4.61        4.73      0.16 o 
  -2   6   8       10.81       11.01      0.33 o 
  -1   6   8       16.87       14.73      0.40 o 
   0   6   8        3.87        2.77      0.26 o 
   1   6   8        2.90        3.00      0.15 o 
   2   6   8        0.01       -0.09      0.09 o 
  -2   7   8        3.24        3.45      0.13 o 
  -1   7   8        9.99       10.10      0.29 o 
   0   7   8        2.47        2.81      0.14 o 
   1   7   8        4.85        5.35      0.17 o 
   0  -7   9        5.65        6.26      0.20 o 
  -2  -6   9        4.50        3.88      0.15 o 
  -1  -6   9       10.58       11.69      0.32 o 
   0  -6   9        3.09        3.41      0.20 o 
   1  -6   9        6.75        5.93      0.18 o 
  -3  -5   9       10.98       12.06      0.32 o 
  -2  -5   9        3.38        3.77      0.16 o 
  -1  -5   9       19.01       19.29      0.47 o 
   0  -5   9       49.89       48.51      0.91 o 
   1  -5   9        0.23       -0.11      0.11 o 
   2  -5   9        4.48        4.36      0.16 o 
  -4  -4   9        1.71        1.42      0.09 o 
  -3  -4   9        2.42        3.79      0.17 o 
  -2  -4   9       12.40       11.70      0.37 o 
  -1  -4   9       19.93       20.01      0.50 o 
   0  -4   9        7.87        8.90      0.26 o 
   1  -4   9        3.54        4.06      0.18 o 
   2  -4   9       11.24       11.38      0.34 o 
   3  -4   9        0.52        0.65      0.07 o 
  -4  -3   9        4.43        4.88      0.17 o 
  -3  -3   9        4.45        4.79      0.19 o 
  -2  -3   9       62.82       58.02      1.25 o 
  -1  -3   9       29.09       31.60      0.88 o 
   0  -3   9        5.48        5.78      0.15 o 
   1  -3   9       17.10       16.77      0.47 o 
   2  -3   9       10.03        9.75      0.34 o 
   3  -3   9        3.95        3.65      0.15 o 
  -4  -2   9       11.24       11.89      0.34 o 
  -3  -2   9       23.62       24.34      0.76 o 
  -2  -2   9       63.51       59.27      1.29 o 
  -1  -2   9       15.85       16.01      0.45 o 
   0  -2   9        9.41        9.00      0.39 o 
   1  -2   9       18.17       16.82      0.47 o 
   2  -2   9        5.46        4.99      0.20 o 
   3  -2   9        6.83        6.38      0.21 o 
  -4  -1   9       15.23       14.61      0.39 o 
  -3  -1   9       18.12       14.96      0.44 o 
  -2  -1   9      225.91      229.73      3.21 o 
  -1  -1   9        3.69        3.10      0.14 o 
   0  -1   9       38.79       42.33      1.18 o 
   1  -1   9       27.60       26.03      0.80 o 
   2  -1   9        2.68        2.63      0.16 o 
   3  -1   9       14.71       14.20      0.40 o 
   4  -1   9        8.78        7.78      0.23 o 
  -4   0   9        2.35        1.86      0.10 o 
  -3   0   9        1.35        1.40      0.11 o 
  -2   0   9       17.15       15.61      0.32 o 
  -1   0   9       90.22       92.48      4.55 o 
   0   0   9        8.21        9.22      0.28 o 
   1   0   9       10.40       10.80      0.38 o 
   2   0   9        9.47        9.52      0.57 o 
   3   0   9        0.00        0.15      0.05 o 
   4   0   9       23.79       24.97      1.35 o 
  -4   1   9       15.35       14.24      0.39 o 
  -3   1   9       17.99       14.90      0.43 o 
  -2   1   9      226.43      242.97      3.35 o 
  -1   1   9        3.73        3.14      0.14 o 
   0   1   9       39.01       40.48      2.17 o 
   1   1   9       27.74       24.41      0.77 o 
   2   1   9        2.65        2.53      0.16 o 
   3   1   9       14.72       13.34      0.39 o 
   4   1   9        8.82        7.55      0.23 o 
  -4   2   9       11.21       11.67      0.33 o 
  -3   2   9       23.51       23.78      0.75 o 
  -2   2   9       63.81       61.22      1.31 o 
  -1   2   9       15.56       17.28      0.47 o 
   0   2   9        9.51        9.07      0.76 o 
   1   2   9       18.63       15.96      0.45 o 
   2   2   9        5.59        4.75      0.20 o 
   3   2   9        6.78        6.79      0.21 o 
  -4   3   9        4.35        4.30      0.16 o 
  -3   3   9        4.28        4.50      0.18 o 
  -2   3   9       62.63       62.52      1.31 o 
  -1   3   9       28.88       30.90      0.87 o 
   0   3   9        5.52        5.82      0.37 o 
   1   3   9       17.26       15.93      0.46 o 
   2   3   9        9.90        8.95      0.27 o 
   3   3   9        3.92        3.23      0.14 o 
  -4   4   9        1.67        1.56      0.09 o 
  -3   4   9        2.36        3.51      0.15 o 
  -2   4   9       12.33       12.02      0.37 o 
  -1   4   9       19.94       20.33      0.50 o 
   0   4   9        8.01        8.91      0.49 o 
   1   4   9        3.64        3.96      0.18 o 
   2   4   9       11.25        9.63      0.32 o 
   3   4   9        0.52        0.67      0.07 o 
  -3   5   9       10.66       11.34      0.30 o 
  -2   5   9        3.37        3.38      0.16 o 
  -1   5   9       18.84       18.74      0.47 o 
   0   5   9       49.96       43.95      1.36 o 
   1   5   9        0.25        0.21      0.06 o 
   2   5   9        4.42        3.70      0.16 o 
  -2   6   9        4.41        4.07      0.14 o 
  -1   6   9       10.70       10.79      0.31 o 
   0   6   9        3.07        3.06      0.26 o 
   1   6   9        6.76        5.86      0.19 o 
   0   7   9        5.70        5.90      0.19 o 
  -1  -6  10       21.99       24.61      0.59 o 
   0  -6  10       21.71       23.26      0.82 o 
  -2  -5  10        4.85        5.28      0.17 o 
  -1  -5  10       16.36       18.90      0.59 o 
   0  -5  10        2.36        2.40      0.18 o 
   1  -5  10        9.39        8.84      0.27 o 
   2  -5  10        7.27        7.37      0.22 o 
  -3  -4  10       17.80       20.26      0.56 o 
  -2  -4  10        2.57        3.30      0.15 o 
  -1  -4  10        1.33        1.49      0.10 o 
   0  -4  10        8.84        7.88      0.17 o 
   1  -4  10        6.23        6.08      0.21 o 
   2  -4  10        0.24        0.28      0.06 o 
  -4  -3  10        1.22        1.73      0.09 o 
  -3  -3  10        2.33        2.18      0.13 o 
  -2  -3  10       38.32       36.78      0.93 o 
  -1  -3  10       41.26       39.81      0.98 o 
   0  -3  10        0.26        0.27      0.05 o 
   1  -3  10       12.70       13.07      0.39 o 
   2  -3  10       12.46       12.64      0.35 o 
   3  -3  10        7.07        7.11      0.22 o 
  -4  -2  10        5.04        4.94      0.16 o 
  -3  -2  10        1.75        2.11      0.13 o 
  -2  -2  10       80.28       77.14      1.48 o 
  -1  -2  10       16.63       16.14      0.45 o 
   0  -2  10        4.08        3.60      0.20 o 
   1  -2  10       22.40       21.44      0.52 o 
   2  -2  10        1.35        1.33      0.10 o 
   3  -2  10        0.41        0.38      0.06 o 
  -4  -1  10        8.65        8.71      0.27 o 
  -3  -1  10        7.29        6.91      0.23 o 
  -2  -1  10       36.36       32.65      0.91 o 
  -1  -1  10        9.30        8.80      0.27 o 
   0  -1  10       41.29       40.61      1.03 o 
   1  -1  10        4.40        4.53      0.19 o 
   2  -1  10       11.17       11.36      0.36 o 
   3  -1  10        4.68        4.45      0.16 o 
  -4   0  10        0.54        0.52      0.05 o 
  -3   0  10       16.84       14.94      0.30 o 
  -2   0  10        9.94       10.78      0.28 o 
  -1   0  10        3.62        3.36      0.16 o 
   0   0  10        8.69        9.56      0.14 o 
   1   0  10       15.32       15.20      0.55 o 
   2   0  10        0.01        0.00      0.06 o 
   3   0  10        0.83        1.08      0.06 o 
  -4   1  10        8.62        8.67      0.27 o 
  -3   1  10        7.01        6.77      0.23 o 
  -2   1  10       35.89       33.81      0.93 o 
  -1   1  10        9.27        9.90      0.29 o 
   0   1  10       40.86       38.94      2.58 o 
   1   1  10        4.44        4.08      0.18 o 
   2   1  10       11.17       10.02      0.34 o 
   3   1  10        4.63        3.87      0.15 o 
  -4   2  10        4.96        5.04      0.16 o 
  -3   2  10        1.70        1.92      0.13 o 
  -2   2  10       80.24       78.11      1.49 o 
  -1   2  10       16.50       16.80      0.46 o 
   0   2  10        3.99        3.26      0.47 o 
   1   2  10       22.53       18.81      0.49 o 
   2   2  10        1.41        1.15      0.10 o 
   3   2  10        0.43        0.37      0.06 o 
  -4   3  10        1.26        1.61      0.08 o 
  -3   3  10        2.25        2.17      0.13 o 
  -2   3  10       38.58       36.37      0.91 o 
  -1   3  10       41.48       41.95      1.02 o 
   0   3  10        0.28        0.33      0.11 o 
   1   3  10       12.86       12.14      0.38 o 
   2   3  10       12.51       12.07      0.35 o 
   3   3  10        7.05        6.93      0.21 o 
  -3   4  10       17.78       19.76      0.56 o 
  -2   4  10        2.49        2.93      0.15 o 
  -1   4  10        1.35        1.19      0.10 o 
   0   4  10        8.81        7.46      0.17 o 
   1   4  10        6.25        5.52      0.20 o 
   2   4  10        0.22        0.27      0.06 o 
  -2   5  10        4.81        5.06      0.16 o 
  -1   5  10       16.18       17.10      0.41 o 
   0   5  10        2.32        2.39      0.11 o 
   1   5  10        9.46        7.90      0.26 o 
   2   5  10        7.22        7.01      0.21 o 
  -1   6  10       22.08       22.69      0.56 o 
   0   6  10       21.93       21.46      0.39 o 
  -1  -5  11        7.11        8.95      0.25 o 
   0  -5  11        9.96       11.01      0.20 o 
  -2  -4  11       11.92       13.01      0.33 o 
  -1  -4  11        7.29        7.12      0.25 o 
   0  -4  11       17.66       18.84      0.41 o 
   1  -4  11        5.45        5.69      0.18 o 
  -3  -3  11        4.82        4.61      0.15 o 
  -2  -3  11        8.17        8.79      0.28 o 
  -1  -3  11       59.64       61.25      1.22 o 
   0  -3  11       12.83       12.90      0.26 o 
   1  -3  11        1.86        2.02      0.12 o 
   2  -3  11        3.12        3.75      0.14 o 
  -3  -2  11        6.66        6.67      0.23 o 
  -2  -2  11       14.48       13.52      0.37 o 
  -1  -2  11       12.66       11.71      0.36 o 
   0  -2  11        7.89        8.05      0.18 o 
   1  -2  11        0.53        0.48      0.09 o 
   2  -2  11        4.04        4.49      0.16 o 
  -3  -1  11       22.08       21.35      0.62 o 
  -2  -1  11        6.09        5.96      0.21 o 
  -1  -1  11       59.49       63.15      1.30 o 
   0  -1  11        1.53        1.55      0.08 o 
   1  -1  11       24.37       24.58      0.73 o 
   2  -1  11        1.18        1.02      0.08 o 
  -3   0  11        1.08        0.96      0.07 o 
  -2   0  11       50.33       49.63      0.90 o 
  -1   0  11        0.13        0.03      0.10 o 
   0   0  11       53.91       51.17      1.88 o 
   1   0  11        2.98        3.08      0.17 o 
   2   0  11        0.59        0.45      0.08 o 
  -3   1  11       22.52       23.87      0.67 o 
  -2   1  11        6.04        5.48      0.20 o 
  -1   1  11       59.47       69.44      1.37 o 
   0   1  11        1.53        1.46      0.09 o 
   1   1  11       24.50       21.47      0.51 o 
   2   1  11        1.19        1.05      0.09 o 
  -3   2  11        6.59        6.53      0.20 o 
  -2   2  11       14.62       13.88      0.39 o 
  -1   2  11       12.71       12.58      0.37 o 
   0   2  11        7.70        7.61      0.49 o 
   1   2  11        0.56        0.42      0.07 o 
   2   2  11        4.11        3.98      0.15 o 
  -3   3  11        4.67        4.76      0.15 o 
  -2   3  11        7.91        8.72      0.28 o 
  -1   3  11       59.74       60.85      1.21 o 
   0   3  11       12.78       13.45      0.50 o 
   1   3  11        1.85        1.85      0.11 o 
   2   3  11        3.15        3.40      0.13 o 
  -2   4  11       11.92       12.68      0.33 o 
  -1   4  11        7.29        7.32      0.21 o 
   0   4  11       17.67       18.14      1.08 o 
   1   4  11        5.42        5.28      0.17 o 
  -1   5  11        7.12        8.24      0.24 o 
   0   5  11        9.95       10.53      0.47 o 
  -3   0  12        2.61        3.18      0.12 o 
  -2   0  12        1.73        2.01      0.11 o 
  -1   0  12       17.21       18.86      0.45 o 
   0   0  12        4.39        5.01      0.13 o 
   1   0  12        4.79        4.67      0.17 o 
   2   0  12        1.02        0.71      0.07 o 
  -3   1  12        6.79        7.05      0.22 o 
  -2   1  12        0.32        0.61      0.07 o 
  -1   1  12        7.74        8.38      0.29 o 
   0   1  12        5.60        5.04      0.13 o 
   1   1  12        5.49        5.08      0.17 o 
   2   1  12        3.21        3.38      0.12 o 
  -2   2  12        6.79        6.24      0.22 o 
  -1   2  12       32.32       33.17      0.79 o 
   0   2  12       13.70       13.97      0.26 o 
   1   2  12        0.97        0.96      0.08 o 
  -2   3  12       11.57       11.09      0.28 o 
  -1   3  12       16.54       17.97      0.53 o 
   0   3  12       17.16       17.94      0.86 o 
   1   3  12        3.69        3.28      0.13 o 
  -1   4  12       12.03       13.29      0.40 o 
   0   4  12        2.75        3.04      0.08 o 
  -2   0  13        0.88        1.09      0.07 o 
  -1   0  13       15.83       16.02      0.47 o 
   0   0  13        0.59        0.53      0.04 o 
  -1   1  13        1.08        1.07      0.07 o 
   0   1  13       12.41       13.51      0.47 o 
  -1   2  13       29.23       31.96      0.65 o 
   0   2  13        4.16        4.16      0.18 o 
                                                 
